# Supplementary material for: Combining transgenesis with paratransgenesis to fight malaria
Source: eLife. 2022 Oct 25;11:e77584. doi: 10.7554/eLife.77584 (PMC9596157; doi:10.7554/eLife.77584)
Supplement: Figure 2—source data 1. [file elife-77584-fig2-data1.zip]

Archive with 6 entries (5 files):
- Fig 2-source data/
- __MACOSX/._Fig 2-source data
- Fig 2-source data/Fig 2ABCDE-source data.xlsx
- __MACOSX/Fig 2-source data/._Fig 2ABCDE-source data.xlsx
- Fig 2-source data/Fig 2ABCDE- source data.pzf
- __MACOSX/Fig 2-source data/._Fig 2ABCDE- source data.pzf
