# Supplementary material for: Combining transgenesis with paratransgenesis to fight malaria
Source: eLife. 2022 Oct 25;11:e77584. doi: 10.7554/eLife.77584 (PMC9596157; doi:10.7554/eLife.77584)
Supplement: Figure 3—source data 1. — ‘Figure 3A and B-source data.xlsx’ is the original data of oocysts and sporozoites number for Figure 3A and B; ‘Figure 3A and B-Source data-PF infection blocking experiments Oocyst and sporozoite.pzf’ shows that Figure 3A and B were generated with GraphPad Prism. [file elife-77584-fig3-data1.zip]

Archive with 6 entries (5 files):
- Fig 3-source data/
- __MACOSX/._Fig 3-source data
- Fig 3-source data/Fig 3A and B-Source data-PF infection blocking experiments Oocyst and sporozoite.pzf
- __MACOSX/Fig 3-source data/._Fig 3A and B-Source data-PF infection blocking experiments Oocyst and sporozoite.pzf
- Fig 3-source data/Fig 3A and B- source data.xlsx
- __MACOSX/Fig 3-source data/._Fig 3A and B- source data.xlsx
