# Supplementary material for: Combining transgenesis with paratransgenesis to fight malaria
Source: eLife. 2022 Oct 25;11:e77584. doi: 10.7554/eLife.77584 (PMC9596157; doi:10.7554/eLife.77584)
Supplement: Source data 1. [file elife-77584-data1.zip]

Archive with 73 entries (61 files):
- Source data 28sep/
- Source data 28sep/Appendix 1-Figure 1-source data 28sep/
- Source data 28sep/Appendix 1-Figure 1-source data 28sep/Appendix 1-Figure 1-DNA gel of PCR verification 1.tif
- Source data 28sep/Appendix 1-Figure 1-source data 28sep/Appendix 1-Figure 1-DNA gel of PCR verification 2.tif
- Source data 28sep/Appendix 1-Figure 2-source data 28sep/
- Source data 28sep/Appendix 1-Figure 2-source data 28sep/Appendix 1-Figure 2- source data-Female Survival curve P value.pzf
- Source data 28sep/Appendix 1-Figure 2-source data 28sep/Appendix 1-Figure 2- source data-Male survival curve P value .pzf
- Source data 28sep/Appendix 1-Figure 2-source data 28sep/Appendix 1-Figure 2- source data.pzf
- Source data 28sep/Appendix 1-Figure 2-source data 28sep/Appendix 1-Figure 2-source data.xlsx
- Source data 28sep/Appendix 1-Figure 3-source data 28sep/
- Source data 28sep/Appendix 1-Figure 3-source data 28sep/Appendix 1-Figure  3C and D-source data-fecundity and fertility.pzf
- Source data 28sep/Appendix 1-Figure 3-source data 28sep/Appendix 1-Figure 3-source data-female survival curve P value.pzf
- Source data 28sep/Appendix 1-Figure 3-source data 28sep/Appendix 1-Figure 3-source data-Male survival curve P value .pzf
- Source data 28sep/Appendix 1-Figure 3-source data 28sep/Appendix 1-Figure 3A and B-source data-life span.pzf
- Source data 28sep/Appendix 1-Figure 4-source data 28sep/
- Source data 28sep/Appendix 1-Figure 4-source data 28sep/Appendix 1-Figure 4B-source data-blood feeding in feeder.pzf
- Source data 28sep/Appendix 1-Figure 4-source data 28sep/Appendix 1-Figure 4B-source data-blood feeding in feeder.xlsx
- Source data 28sep/Appendix 1-Figure 5-source data 28sep/
- Source data 28sep/Appendix 1-Figure 5-source data 28sep/Appendix 1-Figure 5-source data.pzf
- Source data 28sep/Appendix 1-Figure 6-source data 28sep/
- Source data 28sep/Appendix 1-Figure 6-source data 28sep/Appendix 1-Figure 6-western blot- multi-effectors(Scorpine antibody) in midgut.tif
- Source data 28sep/Appendix 1-Figure 6-source data 28sep/Appendix 1-Figure 6-western blot-MP2 in midgut..tif
- Source data 28sep/Appendix 1-Figure 6-source data 28sep/Appendix 1-Figure 6-western blot-Scorpine in midgut.tif
- Source data 28sep/Appendix 1-Figure 6-source data 28sep/Appendix 1-Figure 6-western blot-a┴-Tubulin in midgut..tif
- Source data 28sep/Appendix 1-Figure 7-source data 28sep/
- Source data 28sep/Appendix 1-Figure 7-source data 28sep/Appendix 1-Figure 7-western blot-AAPP in midgut by digestion.tif
- Source data 28sep/Appendix 1-Figure 7-source data 28sep/Appendix 1-Figure 7-western blot-MP2 in midgut by digestion.tif
- Source data 28sep/Appendix 1-Figure 7-source data 28sep/Appendix 1-Figure 7-western blot-Scorpine in midgut by digestion.tif
- Source data 28sep/Fig 1-source data 28sep/
- Source data 28sep/Fig 1-source data 28sep/Fig 1E-western blot-MP2 in midgut.tif
- Source data 28sep/Fig 1-source data 28sep/Fig 1F-western blot-MP2 in salivary gland.tif
- Source data 28sep/Fig 1-source data 28sep/Fig 1F-western blot-Scorpine in salivary gland.tif
- Source data 28sep/Fig 1-source data 28sep/Fig 1F-western blot-a┴-tubulin in salivary gland.tif
- Source data 28sep/Fig 1-source data 28sep/Fig1B-E line-blue filed.jpg
- Source data 28sep/Fig 1-source data 28sep/Fig1B-E line-red filed.jpg
- Source data 28sep/Fig 1-source data 28sep/Fig1B-E line-yellow filed.jpg
- Source data 28sep/Fig 1-source data 28sep/Fig1B-Mg line-blue field.jpg
- Source data 28sep/Fig 1-source data 28sep/Fig1B-Mg line-red field.jpg
- Source data 28sep/Fig 1-source data 28sep/Fig1B-Mg line-yellow field.jpg
- Source data 28sep/Fig 1-source data 28sep/Fig1B-Mg+Sg-E line-blue field.jpg
- Source data 28sep/Fig 1-source data 28sep/Fig1B-Mg+Sg-E line-red field.jpg
- Source data 28sep/Fig 1-source data 28sep/Fig1B-Mg+Sg-E line-yellow field.jpg
- Source data 28sep/Fig 1-source data 28sep/Fig1B-Mg-E Line-blue field.jpg
- Source data 28sep/Fig 1-source data 28sep/Fig1B-Mg-E Line-red field.jpg
- Source data 28sep/Fig 1-source data 28sep/Fig1B-Mg-E Line-yellow field.jpg
- Source data 28sep/Fig 1-source data 28sep/Fig1B-Sg line-blue field.tif
- Source data 28sep/Fig 1-source data 28sep/Fig1B-Sg line-red field.tif
- Source data 28sep/Fig 1-source data 28sep/Fig1B-Sg line-yellow field.tif
- Source data 28sep/Fig 1-source data 28sep/Fig1B-Sg-E line-blue field.jpg
- Source data 28sep/Fig 1-source data 28sep/Fig1B-Sg-E line-red field.jpg
- Source data 28sep/Fig 1-source data 28sep/Fig1B-Sg-E line-yellow field.jpg
- Source data 28sep/Fig 1-source data 28sep/Fig1B-WT-blue field.tif
- Source data 28sep/Fig 1-source data 28sep/Fig1B-WT-red field.tif
- Source data 28sep/Fig 1-source data 28sep/Fig1B-WT-yellow field.tif
- Source data 28sep/Fig 1-source data 28sep/Fig1C and D-source data-gene exprssion.pzf
- Source data 28sep/Fig 1-source data 28sep/Fig1C and D-source data-RT-PCR data.xlsx
- Source data 28sep/Fig 1-source data 28sep/Fig1E-western blot- a┴-tubulin in midgut.tif
- Source data 28sep/Fig 1-source data 28sep/Fig1E-western blot-Scorpine in midgut.tif
- Source data 28sep/Fig 2-source data 28sep/
- Source data 28sep/Fig 2-source data 28sep/Fig 2ABCDE- source data.pzf
- Source data 28sep/Fig 2-source data 28sep/Fig 2ABCDE-source data.xlsx
- Source data 28sep/Fig 3-source data 28sep/
- Source data 28sep/Fig 3-source data 28sep/Fig 3A and B- source data.xlsx
- Source data 28sep/Fig 3-source data 28sep/Fig 3A and B-Source data-PF infection blocking experiments Oocyst and sporozoite.pzf
- Source data 28sep/Fig 4-source data 28sep/
- Source data 28sep/Fig 4-source data 28sep/Fig 4BCDE-source data.xlsx
- Source data 28sep/Fig 4-source data 28sep/Fig4 BCDE- source data-Challenge experiment.pzf
- Source data 28sep/Fig 4-source data 28sep/Fig4- source data-3 mosquito half infection time  calculation by SPSS.docx
- Source data 28sep/Fig 4-source data 28sep/Fig4- source data-3 mosquito half infection time  calculation by SPSS.spv
- Source data 28sep/Fig 4-source data 28sep/Fig4- source data-3 mosquitoes P value and half infection time.docx
- Source data 28sep/Fig 4-source data 28sep/Fig4- source data-5 mosquito half infection time  calculation by SPSS.docx
- Source data 28sep/Fig 4-source data 28sep/Fig4-source data-5 mosquito half infection time  calculation by SPSS.spv
- Source data 28sep/Fig 4-source data 28sep/Fig4-source data-5 mosquitoes P value and half infection time.docx
