# Supplementary material for: Combining transgenesis with paratransgenesis to fight malaria
Source: eLife. 2022 Oct 25;11:e77584. doi: 10.7554/eLife.77584 (PMC9596157; doi:10.7554/eLife.77584)
Supplement: Source data 1. [file elife-77584-data1.zip › Source data 28sep/Appendix 1-Figure 4-source data 28sep/Appendix 1-Figure 4B-source data-blood feeding in feeder.xlsx]

## Sheet: Sheet1
Midgut	4100	7600	5600	4300	7500	8500	3500	4800	5300	6400
Ovary	225	342	312	410	178	166	220	350	300	210
Blood in feeder	0	0	0	0	0	0	0	0	0	0
Blood alone	0	0	0	0	0	0	0	0	0	0
