# Supplementary material for: Combining transgenesis with paratransgenesis to fight malaria
Source: eLife. 2022 Oct 25;11:e77584. doi: 10.7554/eLife.77584 (PMC9596157; doi:10.7554/eLife.77584)
Supplement: Appendix 1—figure 1—source data 1. [file elife-77584-app1-fig1-data1.zip]

Archive with 6 entries (5 files):
- Appendix 1-Figure 1-source data/
- __MACOSX/._Appendix 1-Figure 1-source data
- Appendix 1-Figure 1-source data/Appendix 1-Figure 1-DNA gel of PCR verification 2.tif
- __MACOSX/Appendix 1-Figure 1-source data/._Appendix 1-Figure 1-DNA gel of PCR verification 2.tif
- Appendix 1-Figure 1-source data/Appendix 1-Figure 1-DNA gel of PCR verification 1.tif
- __MACOSX/Appendix 1-Figure 1-source data/._Appendix 1-Figure 1-DNA gel of PCR verification 1.tif
