# Supplementary material for: Combining transgenesis with paratransgenesis to fight malaria
Source: eLife. 2022 Oct 25;11:e77584. doi: 10.7554/eLife.77584 (PMC9596157; doi:10.7554/eLife.77584)
Supplement: Appendix 1—figure 2—source data 1. — ‘Appendix 1-Figure 2-source data.xlsx’ is the original data for Appendix 1—figure 2A–E; ‘Appendix 1-Figure 2-source data.pzf’ shows that Appendix 1—figure 2A–F were generated with GraphPad Prism; ‘Appendix 1-Figure 2-source data-Female Survival Curve P value.pzf’ and ‘Appendix 1-Figure 2-source data-Male survival curve P value.pzf’ shows the calculation of p-value with GraphPad Prism. [file elife-77584-app1-fig2-data1.zip]

Archive with 10 entries (9 files):
- Appendix 1-Figure 2-source data/
- __MACOSX/._Appendix 1-Figure 2-source data
- Appendix 1-Figure 2-source data/Appendix 1-Figure 2- source data-Male survival curve P value .pzf
- __MACOSX/Appendix 1-Figure 2-source data/._Appendix 1-Figure 2- source data-Male survival curve P value .pzf
- Appendix 1-Figure 2-source data/Appendix 1-Figure 2- source data.pzf
- __MACOSX/Appendix 1-Figure 2-source data/._Appendix 1-Figure 2- source data.pzf
- Appendix 1-Figure 2-source data/Appendix 1-Figure 2- source data-Female Survival curve P value.pzf
- __MACOSX/Appendix 1-Figure 2-source data/._Appendix 1-Figure 2- source data-Female Survival curve P value.pzf
- Appendix 1-Figure 2-source data/Appendix 1-Figure 2-source data.xlsx
- __MACOSX/Appendix 1-Figure 2-source data/._Appendix 1-Figure 2-source data.xlsx
