# Supplementary material for: Combining transgenesis with paratransgenesis to fight malaria
Source: eLife. 2022 Oct 25;11:e77584. doi: 10.7554/eLife.77584 (PMC9596157; doi:10.7554/eLife.77584)
Supplement: Appendix 1—figure 5—source data 1. [file elife-77584-app1-fig5-data1.zip]

Archive with 4 entries (3 files):
- Appendix 1-Figure 5-source data/
- __MACOSX/._Appendix 1-Figure 5-source data
- Appendix 1-Figure 5-source data/Appendix 1-Figure 5-source data.pzf
- __MACOSX/Appendix 1-Figure 5-source data/._Appendix 1-Figure 5-source data.pzf
