# Supplementary material for: Combining transgenesis with paratransgenesis to fight malaria
Source: eLife. 2022 Oct 25;11:e77584. doi: 10.7554/eLife.77584 (PMC9596157; doi:10.7554/eLife.77584)
Supplement: Appendix 1—figure 6—source data 1. [file elife-77584-app1-fig6-data1.zip]

Archive with 4 entries (4 files):
- A1F6/Appendix 1-Figure 6-western blot- multi-effectors(Scorpine antibody) in midgut.tif
- A1F6/Appendix 1-Figure 6-western blot-a--Tubulin in midgut..tif
- A1F6/Appendix 1-Figure 6-western blot-MP2 in midgut..tif
- A1F6/Appendix 1-Figure 6-western blot-Scorpine in midgut.tif
