# Supplementary material for: Combining transgenesis with paratransgenesis to fight malaria
Source: eLife. 2022 Oct 25;11:e77584. doi: 10.7554/eLife.77584 (PMC9596157; doi:10.7554/eLife.77584)
Supplement: Appendix 1—figure 7—source data 1. [file elife-77584-app1-fig7-data1.zip]

Archive with 3 entries (3 files):
- A1F7/Appendix 1-Figure 7-western blot-AAPP in midgut by digestion.tif
- A1F7/Appendix 1-Figure 7-western blot-MP2 in midgut by digestion.tif
- A1F7/Appendix 1-Figure 7-western blot-Scorpine in midgut by digestion.tif
